# Supplementary material for: Assessing the Test-Retest Reliability of MyotonPRO for Measuring Achilles Tendon Stiffness
Source: J Funct Morphol Kinesiol. 2025 Feb 28;10(1):83. doi: 10.3390/jfmk10010083 (PMC11942912; doi:10.3390/jfmk10010083)
Supplement: Supplementary file 1 [file jfmk-10-00083-s001.zip]

Archive with 1 entries (1 files):
- jfmk-3411868-supplementary.pdf
